# Supplementary material for: Perceived Severity of Stressors in the Intensive Care Unit: A Systematic Review and Semi-Quantitative Analysis of the Literature on the Perspectives of Patients, Health Care Providers and Relatives
Source: J Clin Med. 2021 Aug 31;10(17):3928. doi: 10.3390/jcm10173928 (PMC8432195; doi:10.3390/jcm10173928)
Supplement: Supplementary file 1 [file jcm-10-03928-s001.zip]

Archive with 1 entries (1 files):
- jcm-1347311-supplementary.pdf
